# Supplementary material for: Loss of Brain Angiogenesis Inhibitor-3 (BAI3) G-Protein Coupled Receptor in Mice Regulates Adaptive Thermogenesis by Enhancing Energy Expenditure
Source: Metabolites. 2023 May 31;13(6):711. doi: 10.3390/metabo13060711 (PMC10301052; doi:10.3390/metabo13060711)
Supplement: Supplementary file 1 [file metabolites-13-00711-s001.zip]

Archive with 1 entries (1 files):
- metabolites-2316799-supplementary.pdf
